# Supplementary material for: Obesity Drives an Oral Microbiota Signature of Female Patients with Periodontitis: A Pilot Study
Source: Diagnostics (Basel). 2021 Apr 21;11(5):745. doi: 10.3390/diagnostics11050745 (PMC8143370; doi:10.3390/diagnostics11050745)
Supplement: Supplementary file 1 [file diagnostics-11-00745-s001.zip]

Archive with 1 entries (1 files):
- diagnostics-1160112-supplementary.pdf
